# Supplementary material for: Antimicrobial Peptides Designed against the Ω-Loop of Class A β-Lactamases to Potentiate the Efficacy of β-Lactam Antibiotics
Source: Antibiotics (Basel). 2023 Mar 10;12(3):553. doi: 10.3390/antibiotics12030553 (PMC10044640; doi:10.3390/antibiotics12030553)
Supplement: Supplementary file 1 [file antibiotics-12-00553-s001.zip]

Archive with 1 entries (1 files):
- antibiotics-2213191-supplementary.pdf
